# Supplementary material for: The influence of analgesic-based sedation protocols on delirium and outcomes in critically ill patients: A randomized controlled trial
Source: PLoS One. 2017 Sep 14;12(9):e0184310. doi: 10.1371/journal.pone.0184310 (PMC5598969; doi:10.1371/journal.pone.0184310)
Supplement: S1 Data set — (XLSX) [file pone.0184310.s004.xlsx]

## Sheet: Sheet1
group(1=remifentanil;2=fentanyl;3=control)	sex(1=male;2=female)	age	weight	ICULOS	disease(1=Abdominal;2=Vascular;3=Orthopedic;4=Genitourinary;5=Others)	septicshock(1=yes;2=no)	APACHEII	childpugh	creatinine	MAPbefore	MAPafter	dailymidazolam	dailyanalgesics	delirium(1=yes;0=no)	deliriumduration	BPSbefore	BPSafter	CPOTbefore	CPOTafter	awakeningtime	weaningtime	MVtime	sruvivaltiime	death(1=yes;0=no)	combine(1=yes;2=no)	dexmedetomidine	MAPchange	BPSchange	CPOTchange
1	1	74	80	5	1	1	22	A	70	69	86	192	115	1	121	4	3	3	0	2	13	97	28	0	1	0.47	17	-1	-3
1	2	85	62	30	1	1	25	A	38	66	75	156	89	1	150	5	3	4	0	4	49	157	28	0	1	0.48	9	-2	-4
1	1	79	75	13	1	2	15	A	154	125	88	156	108	1	122	4	3	4	0	3	76	192	28	0	1	0.38	-37	-1	-4
1	1	56	70	7	2	1	19	A	169	70	68	144	101	1	93	5	3	5	0	3	30	108	28	0	1	0.38	-2	-2	-5
1	1	85	80	10	1	1	17	B	106	88	91	192	115	1	144	4	3	4	0	2	36	144	28	0	1	0.6	3	-1	-4
1	2	76	76	4	1	2	19	A	92	83	87	168	109	0		4	3	4	0	2	4	32	28	0	1		4	-1	-4
1	2	60	62	12	2	2	17	A	48	95	68	168	89	0		4	3	4	0	2	45	262	28	0	1		-27	-1	-4
1	1	47	10	4	2	2	18	A	77	77	98	240	151	0		4	0	3	0	4	6	42	28	0	1		21	-4	-3
1	2	45	50	4	1	1	16	A	50	98	74	144	72	0		3	3	0	0	4	8	70	28	0	1		-24	0	0
1	1	73	63	7	1	1	27	A	69	104	74	192	9	0		5	3	4	0	2	6	84	28	0	1		-30	-2	-4
1	2	79	55	5	2	2	20	A	50	77	87	180	79	0		4	3	4	0	3	5	38	28	0	1		10	-1	-4
1	1	81	85	37	1	1	22	A	74	98	88	192	122	0		4	3	3	0	3	240	648	28	0	1		-10	-1	-3
1	1	53	65	3	1	2	25	A	67	90	88	180	94	0		4	3	5	0	1	5	64	28	0	1		-2	-1	-5
1	1	61	63	6	1	2	19	A	77	95	84	156	91	0		4	3	4	0	2	4	71	28	0	1		-11	-1	-4
1	1	45	10	4	2	1	26	A	278	110	123	204	144	0		5	3	4	0	2	12	68	28	0	1		13	-2	-4
1	1	53	78	6	1	1	16	A	104	109	101	192	112	0		4	3	4	0	4	28	136	28	0	1		-8	-1	-4
1	2	78	85	3	3	2	12	A	41	89	77	144	122	0		4	3	2	0	2	7	56	28	0	1		-12	-1	-2
1	1	66	89	3	1	1	20	A	77	83	80	120	128	0		3	0	3	0	2	10	34	28	0	1		-3	-3	-3
1	1	60	62	6	2	1	18	A	69	76	81	120	89	0		4	3	3	0	3	2	68	28	0	1		5	-1	-3
1	1	78	66	6	1	1	18	A	112	115	80	144	95	0		4	3	4	0	2	32	123	28	0	1		-35	-1	-4
1	1	74	52	9	1	1	20	A	53	105	76	132	75	0		3	3	0	0	2	50	176	28	0	1		-29	0	0
1	1	78	65	8	3	2	18	A	73	69	77	120	94	0		3	3	3	0	4	9	117	28	0	1		8	0	-3
1	2	61	63	7	4	1	14	A	40	86	68	132	91	0		3	3	0	0	3	9	143	28	0	1		-18	0	0
1	2	54	75	3	4	1	15	A	68	73	79	96	108	0		3	3	4	0	2	10	34	28	0	1		6	0	-4
1	2	74	75	26	5	1	22	A	63	79	73	72	108	0		3	3	0	0	3	16	157	28	0	1		-6	0	0
1	1	71	45	8	1	1	22	B	88	79	75	144	65	0		4	3	4	0	1	2	83	28	0	1		-4	-1	-4
1	2	73	60	9	1	1	25	B	58	67	68	156	86	0		4	3	3	0	3	8	212	28	0	1		1	-1	-3
1	1	62	74	6	1	1	20	B	113	69	81	192	82	0		3	3	0	0	4	26	109	28	0	1		12	0	0
1	1	57	81	5	1	2	15	B	74	77	83	156	117	0		3	3	0	0	1	28	87	28	0	1		6	0	0
1	1	50	75	5	2	1	12	B	92	82	89	163	108	0		3	3	0	0	2	12	95	28	0	1		7	0	0
1	2	56	54	4	2	1	12	B	55	77	81	182	78	0		3	3	0	0	3	17	62	28	0	1		4	0	0
1	2	54	60	15	3	2	15	A	39	77	79	163	86	1	338	5	3	5	0	2		358	20	1	1	0.24	2	-2	-5
1	2	71	70	8	1	1	25	B	250	51	84	192	101	1	172	4	3	4	0	4		184	8	1	1		33	-1	-4
1	1	78	85	5	1	1	22	C	47	66	90	180	122	1	160	4	3	3	0	3	12	102	6	1	1		24	-1	-3
1	2	67	65	15	1	1	24	A	49	90	79	156	94	0		3	3	3	0	2		607	16	1	1		-11	0	-3
2	1	49	87	9	2	2	30	A	119	151	107	180	125	1	87	5	3	5	0	1	32	164	28	0	1	1.08	-44	-2	-5
2	1	63	80	9	2	1	15	A	95	63	69	132	115	1	186	4	3	4	0	4	96	186	28	0	1	0.48	6	-1	-4
2	1	77	64	49	2	1	19	A	156	67	71	121	92	1	480	4	3	4	0	3	240	984	28	0	1		4	-1	-4
2	1	56	57	5	1	1	14	A	64	77	74	132	82	1	168	5	3	4	0	3	8	65	28	0	1	0.48	-3	-2	-4
2	1	55	70	12	1	1	22	B	75	89	72	156	101	1	78	5	3	4	0	2	8	157	28	0	1	0.86	-17	-2	-4
2	2	75	65	66	2	1	22	B	117	55	69	180	94	1	362	4	3	3	0	5		1584	28	0	1		14	-1	-3
2	1	50	80	41	1	1	27	B	996	84	71	240	115	1	360	5	3	4	0	3		983	28	0	1		-13	-2	-4
2	2	50	70	81	2	1	21	B	152	73	82	96	101	1	289	7	5	4	2	3	369	669	28	0	1	0.48	9	-2	-2
2	1	83	80	36	3	1	24	B	55	101	74	120	115	1	108	12	4	8	2	1	110	504	28	0	1	0.48	-27	-8	-6
2	1	50	64	5	1	1	21	C	101	70	71	156	92	1	168	4	3	4	0	4	21	126	28	0	1		1	-1	-4
2	2	58	50	4	1	2	17	A	68	108	93	168	72	0		4	3	4	0	2	6	69	28	0	1		-15	-1	-4
2	2	63	59	6	4	1	16	A	64	89	84	144	85	0		4	3	3	0	2	6	66	28	0	1		-5	-1	-3
2	2	69	57	8	1	1	23	A	50	91	88	192	82	0		4	3	4	0	2	23	72	28	0	1		-3	-1	-4
2	2	62	55	5	4	1	21	A	49	89	72	144	79	0		3	0	0	0	3	49	140	28	0	1		-17	-3	0
2	2	55	59	2	1	2	12	A	59	79	83	120	85	0		4	3	4	0	2	4	38	28	0	1		4	-1	-4
2	1	51	70	8	3	2	18	A	54	112	99	180	94	0		3	3	0	0	2	35	157	8	0	1		-13	0	0
2	2	50	70	7	4	2	24	A	65	72	73	180	101	0		10	6	3	2	2	8	152	28	0	1		1	-4	-1
2	2	71	50	34	1	1	35	A	44	48	67	108	72	0		9	4	6	0	4	220	692	28	0	1		19	-5	-6
2	2	57	73	12	4	1	18	A	112	92	77	120	105	0		3	3	0	0	2	20	117	28	0	1		-15	0	0
2	1	53	70	5	2	1	18	A	66	76	71	120	101	0		3	3	0	0	2	4	40	28	0	1		-5	0	0
2	1	72	62	6	1	1	20	A	133	94	86	144	89	0		4	3	4	0	2	10	36	28	0	1		-8	-1	-4
2	2	57	73	7	4	1	18	A	66	89	70	132	105	0		4	3	3	0	3	18	124	28	0	1		-19	-1	-3
2	2	62	79	6	3	1	15	A	109	94	96	144	114	0		3	3	0	0	2	7	86	28	0	1		2	0	0
2	1	50	69	7	1	1	18	A	79	78	79	192	99	0		4	3	3	0	2	10	58	28	0	1		1	-1	-3
2	1	69	67	35	1	1	19	A	105	90	100	132	97	0		4	3	4	0	3	63	256	28	0	1		10	-1	-4
2	1	76	75	5	1	1	14	A	82	69	78	108	108	0		5	3	4	0	4	13	84	28	0	1		9	-2	-4
2	2	77	76	3	2	2	13	A	48	93	87	144	109	0		4	3	4	0	4	8	48	28	0	1		-6	-1	-4
2	2	61	80	7	2	1	19	B	101	63	67	144	86	0		4	3	3	0	2	8	68	28	0	1		4	-1	-3
2	1	51	85	11	1	1	21	B	117	108	75	168	122	0		7	3	5	0	3	65	161	28	0	1		-33	-4	-5
2	2	65	67	4	1	2	28	B	29	94	89	144	97	0		4	3	3	0	4	7	74	28	0	1		-5	-1	-3
2	2	69	63	28	1	1	18	C	32	75	90	156	91	0		4	3	4	0	2	55	256	28	0	1		15	-1	-4
2	1	73	55	13	1	1	18	A	106	70	86	192	79	1	332	5	3	5	0	3		332	13	1	1	0.65	16	-2	-5
2	1	56	75	9	2	1	25	A	45	74	86	144	108	1	216	7	3	5	0	3		230	9	1	1	0.65	12	-4	-5
2	2	76	54	3	1	1	17	A	61	71	85	96	78	1	175	4	3	2	0	3		28	3	1	1		14	-1	-2
2	2	59	58	4	2	1	27	C	214	81	65	108	84	1	95	4	4	1	1	5		106	4	1	1		-16	0	0
3	2	54	70	25	4	1	23	A	104	101	83	187		1	250	4	3	4	0	1	5	444	28	0	2	0.67	-18	-1	-4
3	2	57	35	28	4	2	28	A	41	93	85	144		1	62	4	3	4	0	2	9	70	28	0	2	0.62	-8	-1	-4
3	2	54	57	7	1	1	18	A	15	67	91	156		1	168	4	3	4	0	3	56	140	28	0	2	0.84	24	-1	-4
3	1	76	58	8	1	1	22	A	71	97	85	192		1	182	4	3	4	0	2	49	115	28	0	2	0.48	-12	-1	-4
3	2	73	88	6	4	1	14	A	105	101	107	216		1	305	4	3	3	0	3	41	65	28	0	2		6	-1	-3
3	1	82	55	5	1	2	25	A	45	74	72	168		1	87	5	3	5	0	3	15	72	28	0	2	0.6	-2	-2	-5
3	2	83	63	8	1	1	21	A	61	65	62	120		1	79	4	3	3	0	4	6	71	28	0	2		-3	-1	-3
3	1	61	80	4	2	1	26	B	403	105	112	240		1	144	5	3	5	0	4	4	59	28	0	2	0.72	7	-2	-5
3	2	50	68	34	1	1	20	B	53	85	84	216		1	322	4	3	3	1	3		750	34	0	2	0.6	-1	-1	-2
3	1	74	75	25	1	1	39	B	75	90	93	216		1	163	4	3	3	0	3	14	182	28	0	2	0.84	3	-1	-3
3	1	65	76	8	1	2	22	B	83	97	97	204		1	264	3	3	0	0	3	31	158	28	0	2	0.38	0	0	0
3	2	67	63	24	2	1	22	C	154	85	93	180		1	524	4	3	4	0	2		576	28	0	2	0.72	8	-1	-4
3	1	77	85	4	1	2	17	C	81	104	101	192		1	204	4	3	2	0	3	10	44	28	0	2	0.48	-3	-1	-2
3	2	73	73	6	4	1	18	A	58	96	75	192		0		4	3	3	0	2	4	39	28	0	2		-21	-1	-3
3	2	60	77	5	4	2	20	A	58	110	80	216		0		3	3	0	2	3	7	84	28	0	2		-30	0	2
3	2	76	61	5	1	2	17	A	162	91	76	144		0		3	3	0	0	2	24	103	28	0	2		-15	0	0
3	1	80	53	13	1	1	26	A	56	97	85	180		0		4	3	3	0	3	96	252	28	0	2		-12	-1	-3
3	1	67	66	9	2	1	18	A	170	66	65	144		0		4	3	4	0	3	96	207	28	0	2	0.72	-1	-1	-4
3	1	57	74	6	2	1	10	A	56	66	74	180		0		4	3	4	0	1	16	48	28	0	2		8	-1	-4
3	2	62	54	6	4	1	12	A	68	78	67	72		0		3	3	0	0	4	10	95	28	0	2		-11	0	0
3	1	56	56	7	2	1	17	A	48	74	71	180		0		3	3	0	0	2	8	114	28	0	2		-3	0	0
3	1	58	54	9	3	1	10	A	55	50	67	228		0		3	3	0	0	3	31	93	28	0	2		17	0	0
3	2	72	60	7	4	2	22	A	36	83	88	180		0		4	3	3	0	3	8	118	28	0	2		5	-1	-3
3	2	57	92	3	4	1	20	A	58	106	100	240		0		5	3	4	2	3	10	41	28	0	2		-6	-2	-2
3	2	69	75	8	1	2	12	A	66	84	78	180		0		4	3	3	0	2	6	59	28	0	2		-6	-1	-3
3	1	51	68	2	1	2	16	B	80	83	86	192		0		5	3	4	0	2	5	33	28	0	2		3	-2	-4
3	2	65	62	13	4	1	23	B	86	93	65	168		0		5	3	5	0	2	120	240	28	0	2		-28	-2	-5
3	1	56	73	8	2	1	26	C	150	84	74	216		0		6	4	5	2	4	35	140	28	0	2		-10	-2	-3
3	1	57	62	6	5	1	29	A	71	67	91	216		1	103	4	3	4	0	2	2	103	6	1	2		24	-1	-4
3	2	79	50	3	2	1	17	A	49	67	78	192		1	32	4	3	4	0	4		32	2	1	2		11	-1	-4
3	1	72	81	15	1	2	18	A	71	67	71	204		1	325	4	3	5	0	2		352	15	1	2	0.58	4	-1	-5
3	2	53	50	7	2	1	27	A	82	88	91	168		1	136	6	4	5	2	4		156	7	1	2		3	-2	-3
3	2	58	57	15	1	1	17	A	39	64	61	204		1	100	6	4	4	2	2		373	15	1	2		-3	-2	-2
3	1	51	55	3	5	1	35	B	71	65	71	72		1	116	5	3	3	0	2		120	5	1	2	0.48	6	-2	-3
3	1	55	73	8	1	1	32	C	56	288	50	64		1	188	5	3	4	0	3		188	8	1	2		-238	-2	-4

## Sheet: Sheet2
group(1=remifentanil;2=fentanyl;3=control)	sex(1=male;2=female)	age			disease(1=Abdominal;2=Vascular;3=Orthopedic;4=Genitourinary;5=Others)	septicshock(1=yes;2=no)								delirium(1=yes;0=no)										death(1=yes;0=no)	combine(1=yes;2=no)
																									1

## Sheet: Sheet3
group(1=remifentanil;2=fentanyl;3=control)	sex(1=male;2=female)	age			disease(1=Abdominal;2=Vascular;3=Orthopedic;4=Genitourinary;5=Others)	septicshock(1=yes;2=no)								delirium(1=yes;0=no)										death(1=yes;0=no)	combine(1=yes;2=no)
																									1
